# Supplementary material for: Knowledge Retrieval from PubMed Abstracts and Electronic Medical Records with the Multiple Sclerosis Ontology
Source: PLoS One. 2015 Feb 9;10(2):e0116718. doi: 10.1371/journal.pone.0116718 (PMC4321837; doi:10.1371/journal.pone.0116718)
Supplement: S2 Table — (XLS) [file pone.0116718.s003.xls]

## Sheet: Genes from GWAS articles
Gene name	Gene ID
ACP5	54
AHI1	54806
ASAP1	50807
BACH2	60468
BATF	10538
C16orf47	388289
C1GALT1	56913
C1orf125	126859
C20orf46	55321
CBLB	868
CBLN2	147381
CD40	958
CD58	965
CD6	923
CD86	942
CENPC1	1060
CLEC16A	23274
CLECL1	160365
CSMD1	64478
CUEDC1	404093
CXCR4	7852
CYP24A1	1591
CYP27B1	1594
DBC1	1620
DDEF1	50807
DDEF2	8853
DKKL1	27120
DQA1	3117
EN1	2019
EOMES	8320
EVI5	7813
FLJ11017	55286
FLJ16641	389170
FOXG1B	2290
FUT8	2530
GPC5	2262
GPR65	8477
HHEX	3087
HLA-B	3106
HLA-DQB1	3119
HLA-DRA	3122
HLA-DRB1	3123
IL12A	3592
IL12B	3593
IL22RA2	116379
IL7R	3559
IL7RA	3575
IRF8	3394
JARID2	3720
KCNB2	9312
KIAA0350	23274
KIF1B	23095
MALT1	10892
MANBA	4126
MAPK1	5594
MERTK	10461
MET	4233
METTL1	4234
MGC13125	84811
MPHOSPH9	10198
MPV17L2	84769
MYB	4602
MYC	4609
NLRP11	204801
ODF3B	440836
PDZRN4	29951
PLEK	5341
PTGER4	5734
PTPRK	5796
PVT1	5820
RAB38	23682
RELN	5649
RFK	55312
RPL5	6125
SGCD	6444
SH3GL2	6456
SLC25A36	55186
SLC30A7	148867
SP140	11262
STAT3	6774
SUMF1	285362
TAGAP	117289
TNFRSF1A	7132
TNFSF14	8740
VAV2	7410
WDR7	23335
ZFP36L1	677
ZIC1	7545
ZMIZ1	57178
ZNF433	163059
ZNF767	79970
ACP5	54
BUD13	84811
C1GALT1	56913
CBLN2	147381
CD83	9308
CENPC1	1060
ANKRD55	79722
GALC	2581
IL7	3574
KIF21B	23046
MLANA	2315
MMEL1	79258
NFKB1	4790
OLIG3	167826
RGS1	5996
RPS6KB1	6198
THADA	63892
TMEM39A	55254
TNFRSF6B	8771
TYK2	7297
VCAM1	7412

## Sheet: Genes retrieved with MSO
Gene name	Gene ID
CLEC16A	23274
IL2RA	3559
GPC5	2262
CD58	965
IL7R	3575
TMEM39A	55254
IL7	3574
TYK2	7297
TNFRSF1A	7132
KIF5A	3798
STAT3	6774
CD226	10666
DHCR7	1717
MGC45800	90768
C20orf46	55321
ZNF433	163059
ANKFN1	162282
METTL21B	25895
ANKRD55	79722
SLC25A36	55186
C10orf88	80007
STAT4	6775
FAM164A	51101
PDZRN4	29951
KIF21B	23046
HLA-DRB5	3127
ZFHX4	79776
XRCC6BP1	91419
MPHOSPH9	10198
COG6	57511
NAA25	80018
ZFAT	57623
TAGAP	117289
LCE3B	353143
DEXI	28955
ZMIZ1	57178
BTBD9	114781
ZFP57	346171
EVI5	7813
NADSYN1	55191
ASAP2	8853
CD6	923
C7	730
HGFR	780916
ACADSB	36
CSMD1	64478
MMEL1	79258
THADA	63892
IL12B	3593
ERAP2	64167
PLCB4	5332
HLA-DQB1	3119
SH3GL2	6456
KIF1B	23095
CDK2AP1	8099
PTPRM	5797
KIF16B	55614
DPP6	1804
PKN2	5586
SCIN	85477
ACTN1	87
HLA-DQA2	3118
CYP2R1	120227
UGT2B17	7367
PTPRD	5789
GRIA3	2892
VAV2	7410
HAPLN1	1404
RGS1	5996
KALRN	8997
ERVW-1	30816
ZIC1	7545
RPL5	6125
STARD13	90627
MAP2K5	5607
MERTK	10461
PLEK	5341
PIP4K2C	79837
MEIS1	4211
JARID2	3720
TNFAIP3	7128
EOMES	8320
EN1	2019
GALC	2581
CFHR1	3078
IFNAR2	3455
IL17A	3605
PTPN2	5771
IRF8	3394
FOXG1	2290
MANBA	4126
HLA-DRA	3122
IL12A	3592
KLRB1	3820
CD40	958
AXL	558
PLCB1	23236
BACH2	60468
BATF	10538
BUD13	84811
C16orf47	388289
C1GALT1	56913
C1orf125	126859
CBLB	868
CBLN2	147381
CD83	9308
CD86	942
FUT8	2530
CENPC1	1060
CLECL1	160365
CUEDC1	404093
CXCR4	7852
CYP24A1	1591
CYP27B1	1594
DBC1	1620
DDEF1	50807
DDEF2	8853
DKKL1	27120
GPR65	8477
HHEX	3087
HLA-B	3106
MYC	4609
NLRP11	204801
PTGER4	5734
PSMB9	5698
PTPRK	5796
PVT1	5820
RAB38	23682
RELN	5649
RFK	55312
SGCD	6444
SLC30A7	148867
SP140	11262
SUMF1	285362
TNFSF14	8740
WDR7	23335
ZFP36L1	677
ZNF767	79970

## Sheet: Common genes with Gene ID
Gene Name	Gene ID
MPHOSPH9	10198
MERTK	10461
BATF	10538
CENPC1	1060
SP140	11262
TAGAP	117289
C1orf125	126859
CBLN2	147381
SLC30A7	148867
CYP24A1	1591
CYP27B1	1594
CLECL1	160365
DBC1	1620
ZNF433	163059
EN1	2019
NLRP11	204801
GPC5	2262
FOXG1	2290
KIF21B	23046
KIF1B	23095
CLEC16A	23274
WDR7	23335
RAB38	23682
FUT8	2530
GALC	2581
DKKL1	27120
SUMF1	285362
PDZRN4	29951
HHEX	3087
HLA-B	3106
HLA-DQB1	3119
HLA-DRA	3122
IRF8	3394
IL2RA	3559
IL7	3574
IL7R	3575
IL12A	3592
IL12B	3593
JARID2	3720
C16orf47	388289
CUEDC1	404093
MANBA	4126
MYC	4609
DDEF1	50807
PLEK	5341
SLC25A36	55186
TMEM39A	55254
RFK	55312
C20orf46	55321
RELN	5649
C1GALT1	56913
ZMIZ1	57178
PTGER4	5734
PTPRK	5796
PVT1	5820
RGS1	5996
BACH2	60468
RPL5	6125
THADA	63892
SGCD	6444
CSMD1	64478
SH3GL2	6456
ZFP36L1	677
STAT3	6774
TNFRSF1A	7132
TYK2	7297
VAV2	7410
ZIC1	7545
EVI5	7813
CXCR4	7852
MMEL1	79258
ANKRD55	79722
ZNF767	79970
EOMES	8320
GPR65	8477
BUD13	84811
CBLB	868
TNFSF14	8740
DDEF2	8853
CD6	923
CD83	9308
CD86	942
CD40	958
CD58	965

## Sheet: Knowledge gain
Gene Name	PMID
TMEM39A	20007504
ERAP1	22253828
KIF5A	20508602
DHCR7	22130326
CD226	2.05086e+07
TYK2	22744673
DEXI	23151489
MYTIL	23412934
ZFP57	20405052
C7	19221116
SCIN	21346779
DPP6	23069673
PSMB9	22737082
