# Supplementary material for: Knowledge Retrieval from PubMed Abstracts and Electronic Medical Records with the Multiple Sclerosis Ontology
Source: PLoS One. 2015 Feb 9;10(2):e0116718. doi: 10.1371/journal.pone.0116718 (PMC4321837; doi:10.1371/journal.pone.0116718)
Supplement: S3 Table — (XLS) [file pone.0116718.s004.xls]

## Sheet: Drug usage MS by MSO
Cases	Drug (DrugBank code)
163	Interferon beta-1a(DB00060@DRUGBANK)
110	Acetaminophen(DB00316@DRUGBANK)
106	Glatiramer Acetate(DB05259@DRUGBANK)
104	Interferon beta-1b(DB00068@DRUGBANK)
77	Aminosalicylic Acid(DB00233@DRUGBANK)
57	Baclofen(DB00181@DRUGBANK)
46	Natalizumab(DB00108@DRUGBANK)
32	Lorazepam(DB00186@DRUGBANK)
31	Diazepam(DB00829@DRUGBANK)
29	Prednisone(DB00635@DRUGBANK)
27	Oxcarbazepine(DB00776@DRUGBANK)
26	Alprazolam(DB00404@DRUGBANK)
24	Clonazepam(DB01068@DRUGBANK)
24	Pregabalin(DB00230@DRUGBANK)
23	Vitamin A(DB00162@DRUGBANK)
23	Enalapril(DB00584@DRUGBANK)
22	Citalopram(DB00215@DRUGBANK)
21	Gabapentin(DB00996@DRUGBANK)
19	Fosfomycin(DB00828@DRUGBANK)
19	Meprobamate(DB00371@DRUGBANK)
18	Tramadol(DB00193@DRUGBANK)
18	Solifenacin(DB01591@DRUGBANK)
17	I-5(DB01793@DRUGBANK)
16	Escitalopram(DB01175@DRUGBANK)
15	Orlistat(DB01083@DRUGBANK)
15	Chlorpheniramine(DB01114@DRUGBANK)
14	Betahistine(DB06698@DRUGBANK)
13	Hyoscyamine(DB00424@DRUGBANK)
13	Amitriptyline(DB00321@DRUGBANK)
13	Tizanidine(DB00697@DRUGBANK)
12	Fesoterodine(DB06702@DRUGBANK)
12	Levetiracetam(DB01202@DRUGBANK)
11	5-Fluorouridine(DB01629@DRUGBANK)
11	Azathioprine(DB00993@DRUGBANK)
10	Botulinum Toxin Type A(DB00083@DRUGBANK)
10	Carbamazepine(DB00564@DRUGBANK)
10	Propranolol(DB00571@DRUGBANK)
9	Quetiapine(DB01224@DRUGBANK)
9	Diclofenac(DB00586@DRUGBANK)
8	Metoclopramide(DB01233@DRUGBANK)
8	Atenolol(DB00335@DRUGBANK)
8	Valproic Acid(DB00313@DRUGBANK)
7	Ciprofloxacin(DB00537@DRUGBANK)
7	Losartan(DB00678@DRUGBANK)
7	Topiramate(DB00273@DRUGBANK)
7	Disulfiram(DB00822@DRUGBANK)
7	Duloxetine(DB00476@DRUGBANK)
7	Aciclovir(DB00787@DRUGBANK)
7	Acenocoumarol(DB01418@DRUGBANK)
7	Caffeine(DB00201@DRUGBANK)
7	Chlordiazepoxide(DB00475@DRUGBANK)
7	Mirtazapine(DB00370@DRUGBANK)
7	Dipyrone(DB04817@DRUGBANK)
7	Salbutamol(DB01001@DRUGBANK)
7	Acetylsalicylic acid(DB00945@DRUGBANK)
6	Amantadine(DB00915@DRUGBANK)
6	Bisoprolol(DB00612@DRUGBANK)
6	Estradiol(DB00783@DRUGBANK)
6	Nitrofurantoin(DB00698@DRUGBANK)
6	Paroxetine(DB00715@DRUGBANK)
6	Cabergoline(DB00248@DRUGBANK)
6	Insulin Glargine(DB00047@DRUGBANK)
6	Aripiprazole(DB01238@DRUGBANK)
6	Cocaine(DB00907@DRUGBANK)
6	Morphine(DB00295@DRUGBANK)
6	Furosemide(DB00695@DRUGBANK)
6	Methylprednisolone(DB00959@DRUGBANK)
5	Latanoprost(DB00654@DRUGBANK)
5	Warfarin(DB00682@DRUGBANK)
5	Captopril(DB01197@DRUGBANK)
5	Prednisolone(DB00860@DRUGBANK)
5	Zolpidem(DB00425@DRUGBANK)
5	Sulpiride(DB00391@DRUGBANK)
5	Ampicillin(DB00415@DRUGBANK)
5	Lactulose(DB00581@DRUGBANK)
5	Fluorometholone(DB00324@DRUGBANK)
5	Nifedipine(DB01115@DRUGBANK)
5	Risedronate(DB00884@DRUGBANK)
4	Propofol(DB00818@DRUGBANK)
4	Molybdenum Cofactor(DB02137@DRUGBANK)
4	Ofloxacin(DB01165@DRUGBANK)
4	Bevacizumab(DB00112@DRUGBANK)
4	Fluoxetine(DB00472@DRUGBANK)
4	Hydrocortisone(DB00741@DRUGBANK)
4	Ibuprofen(DB01050@DRUGBANK)
4	Ondansetron(DB00904@DRUGBANK)
4	Thiethylperazine(DB00372@DRUGBANK)
4	Urea(DB03904@DRUGBANK)
4	Hydroxyzine(DB00557@DRUGBANK)
4	Levothyroxine(DB00451@DRUGBANK)
4	Tamsulosin(DB00706@DRUGBANK)
4	Bupropion(DB01156@DRUGBANK)
4	Meloxicam(DB00814@DRUGBANK)
4	Alprostadil(DB00770@DRUGBANK)
4	Rizatriptan(DB00953@DRUGBANK)
3	Ramipril(DB00178@DRUGBANK)
3	Tacrolimus(DB00864@DRUGBANK)
3	Liotrix(DB01583@DRUGBANK)
3	Zoledronate(DB00399@DRUGBANK)
3	Risperidone(DB00734@DRUGBANK)
3	Calcitriol(DB00136@DRUGBANK)
3	Clotrimazole(DB00257@DRUGBANK)
3	Famotidine(DB00927@DRUGBANK)
3	Fentanyl(DB00813@DRUGBANK)
3	Levorphanol(DB00854@DRUGBANK)
3	Rituximab(DB00073@DRUGBANK)
3	Carbimazole(DB00389@DRUGBANK)
3	Flunarizine(DB04841@DRUGBANK)
3	Metronidazole(DB00916@DRUGBANK)
3	Sumatriptan(DB00669@DRUGBANK)
3	Budesonide(DB01222@DRUGBANK)
3	Clopidogrel(DB00758@DRUGBANK)
3	Ipratropium(DB00332@DRUGBANK)
3	Nicotine(DB00184@DRUGBANK)
3	Sildenafil(DB00203@DRUGBANK)
3	Ibandronate(DB00710@DRUGBANK)
3	Imipenem(DB01598@DRUGBANK)
3	Indomethacin(DB00328@DRUGBANK)
3	Amoxicillin(DB01060@DRUGBANK)
3	Calcium(DB01373@DRUGBANK)
3	Etoricoxib(DB01628@DRUGBANK)
3	Ketorolac(DB00465@DRUGBANK)
3	Biperiden(DB00810@DRUGBANK)
3	Haloperidol(DB00502@DRUGBANK)
3	Modafinil(DB00745@DRUGBANK)
2	Insulin Lispro(DB00046@DRUGBANK)
2	Lysergic Acid Diethylamide(DB04829@DRUGBANK)
2	Bosentan(DB00559@DRUGBANK)
2	Leflunomide(DB01097@DRUGBANK)
2	Linezolid(DB00601@DRUGBANK)
2	Meropenem(DB00760@DRUGBANK)
2	Alendronate(DB00630@DRUGBANK)
2	Cetirizine(DB00341@DRUGBANK)
2	Dica(DB03762@DRUGBANK)
2	Ertapenem(DB00303@DRUGBANK)
2	Gliclazide(DB01120@DRUGBANK)
2	Heparin(DB01109@DRUGBANK)
2	Insulin Aspart(DB01306@DRUGBANK)
2	Levonorgestrel(DB00367@DRUGBANK)
2	Medroxyprogesterone(DB00603@DRUGBANK)
2	Nesiritide(DB04899@DRUGBANK)
2	Rosoxacin(DB00817@DRUGBANK)
2	Tadalafil(DB00820@DRUGBANK)
2	Tiotropium(DB01409@DRUGBANK)
2	Tobramycin(DB00684@DRUGBANK)
2	AMPA(DB02057@DRUGBANK)
2	Fenofibrate(DB01039@DRUGBANK)
2	Nystatin(DB00646@DRUGBANK)
2	Spironolactone(DB00421@DRUGBANK)
2	Telmisartan(DB00966@DRUGBANK)
2	Valsartan(DB00177@DRUGBANK)
2	Vitamin C(DB00126@DRUGBANK)
2	Zolmitriptan(DB00315@DRUGBANK)
2	Almotriptan(DB00918@DRUGBANK)
2	Anastrozole(DB01217@DRUGBANK)
2	Donepezil(DB00843@DRUGBANK)
2	Lisinopril(DB00722@DRUGBANK)
2	Midazolam(DB00683@DRUGBANK)
2	Naproxen(DB00788@DRUGBANK)
2	Omeprazole(DB00338@DRUGBANK)
2	Glimepiride(DB00222@DRUGBANK)
2	Oxybutynin(DB01062@DRUGBANK)
2	Domperidone(DB01184@DRUGBANK)
2	Fluvoxamine(DB00176@DRUGBANK)
2	Nitrofurazone(DB00336@DRUGBANK)
1	Acetylcysteine(DB06151@DRUGBANK)
1	Alitretinoin(DB00523@DRUGBANK)
1	Anakinra(DB00026@DRUGBANK)
1	Benoxaprofen(DB04812@DRUGBANK)
1	Brinzolamide(DB01194@DRUGBANK)
1	Calcidiol(DB00146@DRUGBANK)
1	Cefuroxime(DB01112@DRUGBANK)
1	Chlorprothixene(DB01239@DRUGBANK)
1	Clindamycin(DB01190@DRUGBANK)
1	Clobetasol(DB01013@DRUGBANK)
1	Clonidine(DB00575@DRUGBANK)
1	Colchicine(DB01394@DRUGBANK)
1	Cytarabine(DB00987@DRUGBANK)
1	Dabigatran etexilate(DB06695@DRUGBANK)
1	Desloratadine(DB00967@DRUGBANK)
1	Dexamethasone(DB01234@DRUGBANK)
1	Dopamine(DB00988@DRUGBANK)
1	Doxazosin(DB00590@DRUGBANK)
1	Everolimus(DB01590@DRUGBANK)
1	Exenatide(DB01276@DRUGBANK)
1	Fluocinolone Acetonide(DB00591@DRUGBANK)
1	Formoterol(DB00983@DRUGBANK)
1	Foscarnet(DB00529@DRUGBANK)
1	Ganciclovir(DB01004@DRUGBANK)
1	Hydrocodone(DB00956@DRUGBANK)
1	Idoxuridine(DB00249@DRUGBANK)
1	Insulin Detemir(DB01307@DRUGBANK)
1	Iodixanol(DB01249@DRUGBANK)
1	Iohexol(DB01362@DRUGBANK)
1	Isoniazid(DB00951@DRUGBANK)
1	Ketoconazole(DB01026@DRUGBANK)
1	Lamotrigine(DB00555@DRUGBANK)
1	Letrozole(DB01006@DRUGBANK)
1	Megestrol(DB00351@DRUGBANK)
1	Melatonin(DB01065@DRUGBANK)
1	Mesalazine(DB00244@DRUGBANK)
1	Misoprostol(DB00929@DRUGBANK)
1	Mitoxantrone(DB01204@DRUGBANK)
1	Olanzapine(DB00334@DRUGBANK)
1	Omalizumab(DB00043@DRUGBANK)
1	Paliperidone(DB01267@DRUGBANK)
1	Penicillamine(DB00859@DRUGBANK)
1	Phenformin(DB00914@DRUGBANK)
1	Phentermine(DB00191@DRUGBANK)
1	Phenytoin(DB00252@DRUGBANK)
1	Pioglitazone(DB01132@DRUGBANK)
1	Pyridostigmine(DB00545@DRUGBANK)
1	Pyridoxyl-Alanine-5-Phosphate(DB04467@DRUGBANK)
1	Raloxifene(DB00481@DRUGBANK)
1	Serine Vanadate(DB04031@DRUGBANK)
1	Tamoxifen(DB00675@DRUGBANK)
1	Tazobactam(DB01606@DRUGBANK)
1	Testosterone(DB00624@DRUGBANK)
1	Varenicline(DB01273@DRUGBANK)
1	Voacamine(DB04877@DRUGBANK)
1	Dorzolamide(DB00869@DRUGBANK)
1	5-n-undecyl-6-hydroxy-4,7-dioxobenzothiazole(DB04799@DRUGBANK)
1	Acetazolamide(DB00819@DRUGBANK)
1	Cinitapride(DB08810@DRUGBANK)
1	Clozapine(DB00363@DRUGBANK)
1	Dihydrotestosterone(DB02901@DRUGBANK)
1	Follitropin beta(DB00066@DRUGBANK)
1	Gadobutrol(DB06703@DRUGBANK)
1	Insulin Glulisine(DB01309@DRUGBANK)
1	Oxybuprocaine(DB00892@DRUGBANK)
1	Rabeprazole(DB01129@DRUGBANK)
1	Salmeterol(DB00938@DRUGBANK)
1	Saxagliptin(DB06335@DRUGBANK)
1	Sirolimus(DB00877@DRUGBANK)
1	Teriparatide(DB06285@DRUGBANK)
1	Atorvastatin(DB01076@DRUGBANK)
1	Bimatoprost(DB00905@DRUGBANK)
1	Busulfan(DB01008@DRUGBANK)
1	Carvedilol(DB01136@DRUGBANK)
1	Diltiazem(DB00343@DRUGBANK)
1	Ezetimibe(DB00973@DRUGBANK)
1	Potassium Chloride(DB00761@DRUGBANK)
1	Sulfadiazine(DB00359@DRUGBANK)
1	Zinc(DB01593@DRUGBANK)
1	Flunitrazepam(DB01544@DRUGBANK)
1	Lansoprazole(DB00448@DRUGBANK)
1	Methotrexate(DB00563@DRUGBANK)
1	Ranibizumab(DB01270@DRUGBANK)
1	Ketazolam(DB01587@DRUGBANK)
1	Ziprasidone(DB00246@DRUGBANK)
1	Adalimumab(DB00051@DRUGBANK)
1	Finasteride(DB01216@DRUGBANK)
1	Cholesterol(DB04540@DRUGBANK)
1	Amisulpride(DB06288@DRUGBANK)
1	Filgrastim(DB00099@DRUGBANK)
1	Valganciclovir(DB01610@DRUGBANK)
